# Supplementary material for: COVID-19 and Cardiovascular Complications: A Follow-Up Study from Tertiary Center
Source: Viruses. 2025 Sep 24;17(10):1293. doi: 10.3390/v17101293 (PMC12568308; doi:10.3390/v17101293)
Supplement: Supplementary file 1 [file viruses-17-01293-s001.zip]

Archive with 1 entries (1 files):
- viruses-3849559-supplementary.pdf
